# Supplementary material for: Implementation of Remote Patient Monitoring and Earlier CERT Activation: Effects on ICU Transfer and Mortality
Source: J Clin Med. 2025 Oct 21;14(20):7434. doi: 10.3390/jcm14207434 (PMC12565538; doi:10.3390/jcm14207434)
Supplement: Supplementary file 1 [file jcm-14-07434-s001.zip]

Archive with 1 entries (1 files):
- jcm-3881705-supplementary.pdf
